# Supplementary material for: Computational identification of tissue-specific transcription factor cooperation in ten cattle tissues
Source: PLoS One. 2019 May 16;14(5):e0216475. doi: 10.1371/journal.pone.0216475 (PMC6522001; doi:10.1371/journal.pone.0216475)
Supplement: S1 Table — (CSV) [file pone.0216475.s003.csv]

Lung	Liver	Kidney	Heart	Spleen	Colon	Duodenum	Adipose	Muscle	Testis
FOXF1	F13B	KCNJ1	TNNI3K	ENSBTAG00000000144	ENSBTAG00000000336	ENSBTAG00000047700	WNT16	PYGM	LYZL6
ENSBTAG00000000059	CYP1A2	GPNMB	FHL2	TRAT1	FUT6	TFF2	TEX35	KLHL33	KCNJ14
NKX2-1	ENSBTAG00000000258	SLC13A3	KCNE1	IL18	FFAR4	MPTX	TECTB	METTL21E	CCDC178
SMAD6	CHIA	KCNJ15	ASB18	TRDC	SLC12A8	FABP2	LGALS12	TRIM72	LY6K
LYVE1	AHSG	TMEM213	MYL7	BCL2A1	MLPH	PLA2G2A	DMRT2	ENSBTAG00000001604	GSTT4
SLC34A2	LECT2	BKB3	ENSBTAG00000002194	CXCR4	APOL3	SPINK1	LEP	MYOD1	HS3ST5
CSF2	HRG	HAPLN3	MYOZ2	SLAMF7	GCG	AGR2	PLIN1	DUPD1	GRIN2B
TTC34	PLG	HYKK	PKP2	ENSBTAG00000001219	KRT8	REG3G	RBP7	BEST3	NEK10
ENSBTAG00000001753	FGA	BREH1	HRC	CD79A	NLRP6	SPINK4	ACACA	NT5C1A	POLB
bovAggrus	AKR1D1	SLC14A2	MYH7B	PRG3	IL22RA1	PLA2G2A	ENSBTAG00000017946	SCN4A	ENSBTAG00000000237
C11H2orf50	SLC10A1	NPHS2	CSDC2	ARL5C	ADAMDEC1	LYZ2	SFRP5	DHRS7C	FAM228A
C16orf89	APOH	SIM1	ZAR1	CD69	B3GNT7	ENSBTAG00000039446	MDFI	ENO3	RFX6
THBD	SPP2	PDZK1IP1	POPDC2	ENSBTAG00000002290	A4GNT	ENSBTAG00000046161	TUSC5	APOBEC2	RNF17
GABRP	TAT	ENSBTAG00000002559	ACTC1	SAMSN1	ENSBTAG00000001819	ENSBTAG00000046375	ADIG	MYOG	MND1
SLC6A2	BHMT	TMIGD1	TNNI3	ENSBTAG00000002859	ENSBTAG00000001845	LYSB	LIPE	TNNT1	ENSBTAG00000000301
EPAS1	SLC17A2	CYP24A1	NPPA	CD244	ST6GALNAC1	ENSBTAG00000020813	APOL6	ATP2A1	ENTHD1
CYP2B6	CHRD	EMX2	FGF16	TNFRSF9	TRPA1	REG4	APOLD1	KLHL40	TPPP2
SCGB3A2	ENSBTAG00000003236	INSRR	KCNJ5	RUFY4	KLF5	ACTG2	FCGR2C	PPP1R3A	HMGB4
B3GNT4	ENSBTAG00000003289	TMEM174	MYL3	ENSBTAG00000003408	PPY	ENSBTAG00000013039	HOXA6	CMYA5	ENSBTAG00000000344
KRT15	HPX	SLC5A10	SCN5A	ENSBTAG00000003528	PLA2G2A	TFF3	FGF2	NEB	OR52E5
TMEM2	F11	CASR	ENSBTAG00000009703	FCER2	ATOH1	RBP2	COLQ	RYR1	PDE6G
CROCC2	C8A	ATP6V0A4	HSPB7	CLEC4F	MGC151839	ENSBTAG00000047529	C2CD2	MYH2	P2RX3
PODNL1	C8B	LRP2	CASQ2	MS4A1	MACC1	ADAMDEC1	LHCGR	GADL1	NANOS3
TCTEX1D4	GCGR	SLC9A3	PNMT	SYK	INSL5	LGALS2	JAG1	ASB12	TTC24
N4BP3	PROC	ENSBTAG00000004766	ANKRD1	BLK	CCL11	BPI	ADAMTS4	FHL3	CCDC89
S100A9	F9	CDKL1	PLN	CRTAM	ISG12(B)	CLCA1	HOXC6	CACNG1	DAZL
LAMP3	HPD	GRP	MLIP	MSC	RGS16	KRT20	WTIP	TBX15	CCDC154
GJA5	SERPINC1	HOXD3	MYLK3	FCRL1	HOXD13	CCL25	TGM3	MYOT	ENSBTAG00000000584
P2RX1	APOF	CUBN	IRX4	ZAP70	HOXD12	KRT20	ADGRA2	RTN2	LY6G6C
KRT80	GDF2	CLDN2	PDE3A	POU2AF1	DHRS9	MUC13	HOXA9	PHKG1	TMPRSS15
ADGRE1	KNG1	RHCG	TBX20	CD3D	KRT19	GIP	ENSBTAG00000038916	DUSP27	COL11A2
EDN1	CYP7A1	HOXB7	UTS2R	CD3G	ENSBTAG00000005261	TM4SF20	SEMA3A	PRR32	C25H16orf90
CALCRL	SLC2A2	AGXT	MYL2	CALHM6	SLC44A4	FCGBP	CACNA1A	JPH1	GPR161
GNAT3	CYP3A5	PDZK1	LRRC10	LGALS12	GP2	BCO1		CAPN3	MCMDC2
NOX5	LIPC	SLC10A2	ATP4B	SLAMF9	CFTR	ISG12(B)		CLCN1	CATSPERG
TBX4	ABCB4	UMOD	GJA3	CD209	GUCA2B	ENSBTAG00000007618		MYL1	ARMC4
NDNF	MAT1A	CLDN16	NKX2-5	MILR1	GUCA2A	ART1		MN1	ENSBTAG00000000688
SPADH1	SLC22A7	SLC12A3	TRIM55	NKG2A	TAGLN	M-SAA3.2		PDE4C	WISP1
RP1	CGN1	SLC13A1	MYBPC3	KIRREL2	CKMT1	C18H19orf33		KLHL41	ZNF597
MATN4	INHBE	LDHD	NPPB	IL24	TRIM15	VIL1		ANKRD23	LMNTD1
COL13A1	FGG	SLC26A1	DOC2G	PARVG	ENSBTAG00000007618	SMIM24		TNNI2	ZFR2
RSPH4A	ADH6	STRA6	HSPB3	CD300LB	ENSBTAG00000007794	ENSBTAG00000025748		MYBPC1	PASK
CYP4B1	ENSBTAG00000007043	NPHS1	C21H14orf180	CXCL13	RHBDL2	ENSBTAG00000047986		AMPD1	IQCF1
C2orf54	MBL2	RGL3	RYR2	P2RY10	CLCA1	OLFM4		MSTN	RFX3
SFTPC	CPB2	ENPEP	SERPINB2	CD8B	TMEM54	TMPRSS2		MYF6	ENSBTAG00000000886
S100A12	F2	AQP2	SLC26A10	KLRA1	IHH	GUCA2A		ASB5	ENSBTAG00000000893
NME9	TF	SLC25A45	TECRL	CLEC9A	B4GALNT3	ENSBTAG00000031828		PGAM2	OPRK1
LRTM1	ITIH1	SLC13A2	OPN4	GPR171	GAL3ST2	ENPP3		MYLK2	TCTE3
ACVRL1	ITIH3	SDSL	bta-mir-208b	SPIC	TMPRSS2	ENSBTAG00000012363		JSRP1	DNAH17
RTKN2	SLC25A47	SCUBE3	ENSBTAG00000038822	XCL1	BPIFA2A	ENSBTAG00000034945		CAND2	HOXC13
TMCC3	ENSBTAG00000008564	SLC22A2	ENSBTAG00000040053	ENSBTAG00000009943	GPA33	MS4A18		SYPL2	CCDC183
AGER	APOA2	CDH16	HAND2	ENSBTAG00000010300	SFN	BCL2L15		PITX3	DCDC1
SEC14L3	OIT3	LARGE2	5S_rRNA	CYP1B1	GAL	MYO1A		KCNA7	SPATA25
VTCN1	KLKB1	FXYD2	bta-mir-2302	ENSBTAG00000010828	GZMB	BTNL2		DUSP26	MGC137053
GPR31	A1BG	SLC5A2	TNNT2	IKZF3	MUC13	IGHE		MYPN	ANKRD55
CLDN18	SERPINA10	SLC12A1	ENSBTAG00000046230	TLX1	LRRC31	TMPRSS4		XIRP2	AKAP3
CYP4X1	CA5A	SCNN1G	EDA2R	CD48	CSTA	LYPD8		TMOD4	ADCY10
BPIFB1	C8G	LMX1B	ENSBTAG00000048267	KAZALD1	FLNA	LAD1		MYH1	PTH2
KPNA7	TTR	XPNPEP2		BTLA	CNN1	GZMB		STAC3	ZCWPW1
SCGB2A2	TDO2	ATP6V1B1		PF4	MSMB	ENSBTAG00000023563		FBP2	SAYSD1
KRT7	HSD17B6	BHLHE23		ALOX12B	ENSBTAG00000011713	CLCA4		KCNJ12	SPAG17
ENSBTAG00000016166	TFR2	PKHD1		PAX5	LYZ1	RHBDL2		MYBPC2	SH2D5
BPIFA1	ASGR1	PAPLN		APBB1IP	PLA2G3	ENSBTAG00000048304		CASQ1	CCDC173
SYT15	PGLYRP2	TMEM252		ENSBTAG00000012668	ENSBTAG00000012014	CCL11		SMTNL2	C1orf194
MARCO	ARG1	ENSBTAG00000012171		LCK	FOXA3	EHF		MYLPF	HSF5
GAS2L2	PAH	RIPOR3		CD247	ADGRG7	ENSBTAG00000011713		LMOD3	NKX3-1
CXCL17	MASP2	ELF5		CLEC12A	ENSBTAG00000012326	GBP4		PGPEP1L	ENSBTAG00000001260
HTRA4	METTL7B	PDZD3		GDPD2	BCL2L15	DQX1		CACNG6	CLPB
RAMP3	GYS2	SLC6A18		RGS18	HEPACAM2	ENSBTAG00000026163		RAPSN	MAATS1
SFTPB	AQP9	SLC23A3		EAF2	CHP2	ENSBTAG00000048048		TNNT3	SAXO1
CDHR3	GC	TINAG		SIGLEC1	GJB3	SST		ACTN3	ERICH6
TCF21	CRP	SLC22A18		ALAS2	ARR3	CDHR2		JPH2	ZSCAN2
CLDN5	SERPIND1	AQP6		RHOH	MPTX	GPX2		PPP1R27	C1H21ORF91
CMLKR1	ITIH2	RDH12		CHI3L2	ENSBTAG00000013039	MZB1		MYOZ3	TNKS
ENSBTAG00000022570	ENSBTAG00000014220	BSND		CD5	TSPAN1	PNLIPRP2		TTN	SAMD4A
SFTPA1	ENSBTAG00000015557	SLC7A9		RGS13	PPP1R14D	ERN2		SMTNL1	POC1A
AIRE	PON1	TMEM207		IKZF1	WFDC2	MISP		MYOZ1	SPINLW1
TOR4A	AMBP	SLC22A6		TLR10	ENSBTAG00000013997	MGC127133		KLHL34	GRK4
LDLRAD1	HGD	SLC22A8		NKG2A	BPI	GSDMC		SCN4B	LRRD1
DCDC2B	VTN	KL		ENSBTAG00000014365	ERN2	ATP2A3		MGC166429	NSUN7
AOX2	HAMP	ENSBTAG00000014062		KEL	MYO1A	ANKRD40		ENSBTAG00000045889	CLGN
AQP5	ASPG	SLC22A10		ZP3	HOXB13	CDCA7		VGLL2	ENSBTAG00000001621
FOXF2	COLEC10	FOXI1		CCR7	HOXA13	IRF8		ENSBTAG00000046333	SLFNL1
LHFPL1	FETUB	ALX1		DSB	MST1R	PLK1		TNNC2	TRPM1
SCEL	CYP2E1	SLC16A4		TMEM156	ENSBTAG00000015260	GPA33		C10orf71	LRRC52
SCGB1A1	MGC137211	GDF15		CD3E	CARD14	GUCA2B		TNNI1	RBM46
FAM162B	SERPINA1	KIF12		GAPT	BEST4	SLC5A4		CACNA1S	ENSBTAG00000001704
RIPPLY3	F12	AMN		EOMES	ACTG2	AGR3		MYL2	ODF3
ENSBTAG00000038073	LEAP2	CALB1		CD2	SLC26A3	PLCB3		TNNC1	ADAM11
ENSBTAG00000038176	INHBC	PTER		FCRL6	SPINK1	LCT		MB	B4GALT7
KRT5	HABP2	PTH1R		CD6	MYH11	SYNE4		CKM	PDCL2
GPRC5A	APCS	PTGER1		JCHAIN	SLURP1	ENSBTAG00000039289		TCAP	HSD11B1L
KRT78	APOA5	CLDN19		TUBB1	LGALS4	MYB		MYH7	FHL5
SCGB1D	HAO1	HMX2		AICDA	ENSBTAG00000016554	SLC28A2		PPP1R1A	IQCD
bta-mir-2284b	AQP8	GLIS1		ITGAD	CHST4	ENSBTAG00000031958		CSRP3	DUSP21
ENSBTAG00000045692	FTCD	KLK1		IL21R	FABP2	CDX2		MYL6B	H1FOO
GRAMD2A	APOC4	NOX4		FCMR	ARL14	EPS8L3		ACTN2	LRRC46
SFTPD	APOC2	KLK15		DSC1	CLCA4	CORO2A		LDB3	LRRC36
CYP2F1	SERPINF2	SLC2A11		ENSBTAG00000020072	GALNT5	ENSBTAG00000010852		NMRK2	GSTM3
ANKRD66	ANGPTL3	TMC1		ENSBTAG00000020095	GSDMC	MYO7B		MYL3	C11orf16
MCIDAS	FMO1	PAX8		PRG3	PRPH	TRIM40		SMPX	CCDC39
ENSBTAG00000047198	DPYS	FAM151A		PLA2G2D3	KCNV2	GUCY2C		COX6A2	TAF7L
ENSBTAG00000047303	FGB	ATP6V1G3		CD8A	SLC28A3	OTOP3		LMOD2	SRMS
CCNO	SAA1	DNASE1		GPR174	VIL1	CLRN3		NRAP	FAM187B
	ENSBTAG00000022395	SLC28A1		ICOS	GUCY2C	PLB1		MYOZ2	MROH2B
	ENSBTAG00000023411	SLC34A1		WDFY4	PIGR	SI		RPL3L	KIAA0895
	SULT2A1	ARHGEF16		PTPRC	SCGN	HTR4		ANK1	KLC3
	CYP2C19	FOLR1		ENSBTAG00000024185	KREMEN2	C3orf52		FLNC	TMC5
	ENSBTAG00000023666	ATP6V0D2		CATHL2	CDH26	TMC5		ANKRD1	C20orf96
	ENSBTAG00000023939	TMEM72		ENSBTAG00000025398	MISP	SPDEF		MYOM2	MYO3A
	CPN1	CWH43		ENSBTAG00000025664	ENSBTAG00000020564	USH1C		TRIM54	ENSBTAG00000002158
	GLDC	CNDP1		LYZ2	TCN1	AMICA1		LRRC39	AXDND1
	MGC137014	PAX2		ENSBTAG00000027170	ENSBTAG00000020813	TMEM54		HSPB7	CRISP2
	GULO	SLC4A9		UBD	CA7	ENSBTAG00000046116		ATP1A2	ENSBTAG00000002180
	ABCB11	SLC5A12		TIFA	EVX1	HEPH		CAV3	SLC9C2
	ENSBTAG00000027419	TLDC2		bta-mir-146a	OTOP2	GPR155		TRDN	GPR18
	MGC137099	ENSBTAG00000023157		ENSBTAG00000030385	TFF3	ENSBTAG00000027033		UCP3	MRGPRX2
	CLEC1B	ENSBTAG00000023192		ENSBTAG00000030426	ENSBTAG00000021368	EXOC3L4		TRIM63	CHRNA2
	ENSBTAG00000030683	SLC9A4		SYCP2L	TMPRSS4	TRIM31		RRAD	FKBP6
	LRG1	UOX		P2RY13	PLA2G10	SERHL2		SGCA	ENSBTAG00000002284
	TMPRSS6	KCNJ16		ENSBTAG00000031593	FUT2	ENSBTAG00000046611		MURC	PCSK4
	ENSBTAG00000032350	PTPRQ		ENSBTAG00000032125	LGALS3	SLC44A4		HRC	REEP6
	CPN2	MUC15		ARHGAP15	CDH17	EDN3		SVIL	ENSBTAG00000002354
	IGFALS	ENSBTAG00000030084		PDCD1LG2	SPDEF	POF1B		SRL	TULP2
	CYP8B1	KLHDC7A		FCRLA	REP15	SLC6A14		XIRP1	TMEM217
	ADH4	AK4		ENSBTAG00000035945	OLFM4	GZMA		ENSBTAG00000023039	ENSBTAG00000002380
	ENSBTAG00000034189	PHLDA2		TARP	KLRJ1	ADGRG7		MYOM3	TDRD5
	ENSBTAG00000037570	PRODH2		LPXN	FAM3D	DPEP1		TXLNB	FHAD1
	ENSBTAG00000037613	ENSBTAG00000032819		KLRF1	B3GALT5	PLA2G2C		GYS1	TRIM24
	SLC17A4	DPEP1		VCAM1	ENSBTAG00000023563	ENSBTAG00000047383		HHATL	ZNF783
	ENSBTAG00000038171	LHX1		ENSBTAG00000037810	AGR2	CCK		PERM1	ENSBTAG00000002447
	BHMT2	PRR35		CCL2	HOXB9	ZNF180		UNC45B	LDHC
	SERPINA11	ENSBTAG00000034674		ENSBTAG00000037924	ENSBTAG00000025260	CARD14		MLIP	ENSBTAG00000002489
	ENSBTAG00000038655	ENSBTAG00000038058		ENSBTAG00000038159	BEST2	ENSBTAG00000046041		PEBP4	ELOVL2
	ENSBTAG00000039319	ENSBTAG00000038440		MZB1	ENSBTAG00000025952	KIFC1		TRIM55	DNAAF3
	ENSBTAG00000039321	SLC47A2		MS4A7	ENSBTAG00000026163	BCL11A		CA14	DNALI1
	ENSBTAG00000039362	ENSBTAG00000038798		HBB	LYSB	NLRP6		SYNPO2L	TEX45
	ENSBTAG00000039463	ENSBTAG00000038969		ENSBTAG00000038981	ENSBTAG00000026400	FA2H		TMEM182	CFAP53
	ENSBTAG00000039643	HTR3C		ENSBTAG00000039016	ENSBTAG00000027033	AMN		MYH7	GNGT1
	MGC152010	HOXD4		ENSBTAG00000039077	ENSBTAG00000027775	GCNT4		PLN	CCDC7
	SERPINA6	CLDN8		ENSBTAG00000039546	GZMA	UGT8		CHRNA1	IPO4
	ENSBTAG00000040034	SSTR5		FCRL3	bta-mir-194-2	ENSBTAG00000047121		SGCG	TSSK4
	ENSBTAG00000046181	ENSBTAG00000040461		ENSBTAG00000039807	RNF186	RAB27B		HSPB2-C11orf52	ORC1
	SERPINA3-1	SNORD113		ENSBTAG00000040144	MGC127133	DAPP1		RBFOX1	HORMAD1
	ANG2	GPX3		ENSBTAG00000040320	LYPD8	ICOS		LRRC2	ENSBTAG00000002756
	IGFBP1	FAM159A		U6	TFF2	SEMA4A		KBTBD12	ENSBTAG00000002775
	ENSBTAG00000046905	RIPPLY1		snoU2-30	ENSBTAG00000030876	MMP1		SMCO1	SULT1C3
	ENSBTAG00000046975	U6		SNORD72	FAM3B	TMEM253		KPNA3	ENSBTAG00000002805
	ENSBTAG00000047323	MCCD1		SNORA70	ENSBTAG00000031247	ENSBTAG00000047181		SMYD1	CNBD2
	SERPINA7	SLC6A19		U6	NXPE2	ATP10B		CAMK2A	HEATR4
	AFM	ENSBTAG00000046250		U6	C18H19orf33	CDK1		FBXO40	HEATR9
	CL46	SLC34A3		U6	SPINK4	ENSBTAG00000039714		ANKRD2	MEIG1
	ENSBTAG00000048094	TPC3		U6	REG4	BMP3		TRIM7	DDI1
		ENSBTAG00000046447		U6	CA1	LY75		PRCD	CRYGN
		GGACT		U6	TMEM253	CD177		ATP1B4	FAM170A
		DPPA3		snoU6-53	HOXD11	HHLA2		ASB16	NTRK1
		TRPM5		U6	EBD	MMP1		FRZB	LRRC9
		ENSBTAG00000047110		SNORD62	CIST1	HKDC1		KLHL38	TSGA10IP
		AVPR2		U6	ENSBTAG00000033979	WDR75		MYO18B	SALL4
		ENSBTAG00000047256		U6	ENSBTAG00000034372	RHOH		ADPRHL1	SPATA6
		ERICH4		SNORA2	BTNL2	PRKG2		ABRA	CHRNA3
		ENSBTAG00000047937		SNORA20	ENSBTAG00000034945	RUNX3		ALPK2	CRYGS
		SMIM10		SNORD45	DEFB10	ISG20		SRPK3	FBXO24
				5S_rRNA	ENSBTAG00000036116	CEP72		C19orf47	ENSBTAG00000003244
				U6	bta-mir-196a-1	CYP4F8		ITGB1BP2	MGC137055
				CD79B	TRIM40	MCM3		LINGO1	SKA3
				SCARNA8	RGS21	GLP1R		GPR157	VSX1
				U6	ENSBTAG00000037768	SIDT1		ANO5	DEFB119
				U6	ENSBTAG00000037826	MND1		KCNJ11	GPR135
				SCARNA1	MS4A18	VIP		CHRNB1	CCDC157
				bta-mir-2423	PI3	OIP5		FHOD3	KCNG1
				ENSBTAG00000044588	ENSBTAG00000039446	ENSBTAG00000046365		ASB18	PADI2
				U6	ENSBTAG00000039504	GALNT5		BVES	PFN4
				U6	MYO7B	NCAPG		PPM1J	PHKG2
				bta-mir-2325c	ENSBTAG00000039856	FUT2		YIPF7	EPO
				ENSBTAG00000045514	UGT2B10	PLA2G4F		TSPAN17	ZAN
				ENSBTAG00000045659	FXYD3	MNX1		CDNF	ODF1
				ENSBTAG00000045758	TMEM92	TRIM36		CASQ2	MATN1
				C10orf105	ENSBTAG00000040437	SARM1		MYADML2	C18H16orf87
				ENSBTAG00000045836	U6	GIMD1		SLC16A3	KIAA0895L
				TARM1	SNORD18	TIGIT		ARPP21	CCDC62
				TRAV18	5S_rRNA	C1orf116		SLC8A3	ENSBTAG00000003529
				ENSBTAG00000045926	SPINK7	SCML4		TMEM52	ABCA13
				GPR82	U6atac	BMP2		CTXN3	ROPN1L
				ENSBTAG00000046157	SNORA3	CCNA2		PSKH1	TFAM
				ENSBTAG00000046161	U6	SLITRK6		TP63	ANKMY1
				CXCR5	SULT2B1	CDC25B		ACACB	RIBC2
				ENSBTAG00000046322	AGR3	AURKA		AKAP6	SYCP2
				ENSBTAG00000046361	U2	EDIL3		KLHL23	MYO3B
				KLRD1	PYY	FAM46C		PYGO1	PRSS58
				ENSBTAG00000046584	ENSBTAG00000046116	P2RX7		PROB1	FSIP2
				ENSBTAG00000046813	DEFB7	GINS2		ENSBTAG00000024492	LYAR
				ENSBTAG00000046819	PKP1	GRIN1		ACTC1	DNAJB13
				PLA2G2D4	ENSBTAG00000046365	TTC22		IGFN1	ADAM21
				KLRF2	ENSBTAG00000046372	PLD4		VTCN1	BRDT
				ENSBTAG00000047001	ENSBTAG00000046375	APOBEC3Z3		MCHR1	LRRC27
				TNIP3	ENSBTAG00000046458	RAD54L		SBK2	TEKT3
				ENSBTAG00000047121	ENSBTAG00000046616	ITPR3		MAMSTR	ENSBTAG00000003810
				ENSBTAG00000047177	B3GNT3	MGAT3		ENSBTAG00000046838	STK36
				ENSBTAG00000047377	ENSBTAG00000047000	PTPN7		TECRL	SH2D4B
				ENSBTAG00000047438	ENSBTAG00000047125	HELLS		KERA	TGM1
				ENSBTAG00000047529	ENSBTAG00000047363	FBXO5		FILIP1	CATIP
				ENSBTAG00000047579	ENSBTAG00000047421	MIS18BP1		RET	ENSBTAG00000003962
				ENSBTAG00000047624	ENSBTAG00000047602	PSD4		CALML6	FER1L5
				ENSBTAG00000047632	ENSBTAG00000047697	LIN9		WFIKKN2	SLC52A3
				ENSBTAG00000047684	ENSBTAG00000047740	CDC25A		HMCN2	PMEL
				BoLA-DOB	ENSBTAG00000047767	DIAPH3		LRRC30	SDK1
				KIR3DL1	ENSBTAG00000048029	KIAA1755		RBM20	PP2D1
				ENSBTAG00000047986	GPX2	EPHB3		ENSBTAG00000026796	ASF1B
				ENSBTAG00000048030	TAP	CEP135		POPDC2	CRYBB2
				ENSBTAG00000048048	ENSBTAG00000048212	GAS2L3		NEURL2	AK8
				ENSBTAG00000048049	ENSBTAG00000048249	SYCE2		C1orf110	FAM166A
				ENSBTAG00000048074	ENSBTAG00000048304	ENSBTAG00000046325		ENSBTAG00000023648	TMEM247
				ENSBTAG00000048135				ENSBTAG00000047196	C8H8orf74
				ENSBTAG00000048268				EDA2R	STKLD1
								ZIC1	MATN4
								IRX5	ENSBTAG00000004151
								CYCS	SPATA20
								NKAIN1	TTC29
								ADO	WDR66
									LRRC43
									ENSBTAG00000004212
									TMIE
									DDX25
									CLEC12B
									MORN5
									CCDC87
									ENSBTAG00000004354
									ROBO3
									ZBTB37
									IQUB
									TECTA
									MORN3
									C17orf53
									BANF2
									MEI1
									SLX4
									SPPL2B
									ENSBTAG00000004563
									GLIPR1L1
									MS4A14
									MS4A5
									GML
									SORCS3
									COMP
									MARCH10
									SPAM1
									FBLL1
									WEE2
									ZNF18
									CCDC60
									RPGRIP1
									GSG1
									FOXH1
									ENSBTAG00000004778
									ADAM18
									ENSBTAG00000004890
									TEX35
									MGC134087
									NXT1
									ENSBTAG00000005019
									FAM57B
									CIB4
									ZNHIT2
									TULP4
									LRP2BP
									ENSBTAG00000005112
									CEP55
									WDPCP
									PIH1D2
									TP53TG5
									SPACA9
									WDR64
									SCP2D1
									FAM221B
									CNGA4
									ENSBTAG00000005231
									ENSBTAG00000005239
									NUDT11
									PLA2G4D
									CCNB2
									NT5C1B
									CDC25C
									RNF6
									ENSBTAG00000005319
									GGN
									VRK3
									SMCP
									WDR78
									ZPBP
									GIPR
									MEA1
									BEND4
									FRMPD2
									CABYR
									ENSBTAG00000005667
									UBQLNL
									DBF4B
									CNGB1
									GJB5
									GJB4
									CDHR4
									ADGRF3
									IL4I1
									SPDYC
									FTMT
									TRIM50
									ASB17
									FAM83A
									MDGA1
									RSPH10B
									DMC1
									TTLL9
									BARHL2
									ESX1
									TERB2
									ADGRA1
									ENSBTAG00000005966
									SPESP1
									LRRC18
									LRRC69
									FAM178B
									ENSBTAG00000006043
									DCDC1
									ENSBTAG00000006064
									WDR93
									CCDC116
									TMEM212
									KDM5B
									DNAJB8
									USH2A
									FOSL1
									DNAJB7
									ENSBTAG00000006239
									PLAC1
									TSACC
									TSNAXIP1
									CENPT
									MROH9
									LRRIQ4
									ACTL8
									ENSBTAG00000006446
									REXO5
									PIWIL1
									ESPN
									MYO15A
									CDK5RAP2
									ENSBTAG00000006558
									ENSBTAG00000006562
									SPEF1
									TMEM211
									C16orf71
									XRRA1
									SLC36A3
									TSSK6
									INSL6
									ENSBTAG00000006655
									CCDC185
									ENSBTAG00000006717
									ZFAND4
									KRT81
									MBD3L1
									BPIFA3
									FATE1
									TDRD1
									C11H2orf73
									ENSBTAG00000006903
									CCDC33
									EFCAB3
									ROPN1
									SPAG4
									ENSBTAG00000006961
									NLRP8
									CERS3
									M1AP
									MOK
									TEX36
									CEP63
									CCER1
									GPHA2
									ENSBTAG00000007083
									GTSE1
									REG3G
									CPVL
									COX6B2
									SPATA9
									BUB1B
									CFAP58
									IFT140
									CCNA1
									TEX29
									ENSBTAG00000007333
									DLX4
									ANKRD61
									CEP41
									TEKT1
									MLANA
									CD28
									STRC
									TRIM69
									DYRK4
									ZSWIM2
									KRT14
									LPIN1
									ENSBTAG00000007694
									SAMD13
									PDE10A
									TBC1D21
									ENSBTAG00000007807
									OTUD6A
									VSIG1
									CIDEC
									C1H3orf38
									OR6Q1
									NSD2
									DRC7
									PLD6
									OXT
									ENSBTAG00000008066
									TRIM59
									PPIL6
									SUN3
									ZC2HC1B
									STARD6
									TRIM13
									SPDL1
									UBXN6
									CCDC151
									C15H11orf71
									ENSBTAG00000008226
									MKRN1
									TMPRSS13
									ENSBTAG00000008343
									C12orf60
									EXD1
									ENSBTAG00000008368
									SMRP1
									ENSBTAG00000008449
									SLC22A14
									CTRB1
									ENSBTAG00000008511
									SOCS7
									DNAI1
									SYNGR4
									DNAH2
									CCDC155
									TRIML2
									TRIML1
									KLHL1
									ICA1L
									ENSBTAG00000008678
									ENSBTAG00000008684
									EFCAB1
									C18H16orf78
									CCBE1
									HTR7
									DRC3
									BTBD16
									ENSBTAG00000008828
									GPC2
									DDX4
									EFCAB9
									STOX2
									ESPL1
									CRB1
									CAPN13
									TKTL2
									CIT
									USP49
									TEX37
									TBX6
									CFAP221
									DMRTB1
									ENSBTAG00000009073
									FANCI
									ACSBG2
									YBX2
									TIGD4
									PAX9
									DNHD1
									FAM161A
									CFAP61
									SLC26A5
									MORN1
									SEPT14
									TTLL6
									CCDC146
									MMEL1
									FSCN3
									CCDC36
									ENSBTAG00000009386
									ENSBTAG00000009406
									ADAM2
									ENSBTAG00000009440
									ENSBTAG00000009457
									FAM159B
									ENSBTAG00000009474
									CA6
									RNF151
									RSPH9
									UBXN11
									CDC25A
									C8H9orf43
									NEK2
									ENSBTAG00000009622
									ZNF683
									DRC1
									SLC9B1
									C3H1orf185
									FBXO15
									ARHGAP33
									ENSBTAG00000009753
									ENSBTAG00000009764
									MSI1
									CDC20
									DTHD1
									CNGA3
									MTHFD1L
									B4GALNT2
									FAM71F1
									PAX3
									DNASE1L2
									PBX4
									TDRD6
									DOT1L
									ANO1
									TTC12
									SPATA45
									REEP2
									FANCD2
									FANCD2OS
									BPIFB6
									AK9
									ALDH1A2
									TEX14
									SPATA46
									ACR
									ATF7IP2
									SUV39H2
									FAM71D
									STPG1
									SPPL2C
									LYZL1
									KCNK16
									ENSBTAG00000010385
									DMRTA2
									DLL3
									STAG3
									SELENOV
									SCART1
									TXNDC8
									LRRC6
									FAM227A
									VAX2
									STK31
									ENSBTAG00000010615
									ANKRD53
									DCST2
									DCST1
									CBLN3
									RBM44
									ENSBTAG00000010782
									PPM1E
									C26H10orf120
									ABCC11
									ARMC12
									HYDIN
									AKAP14
									CDKL3
									CCDC136
									PRND
									SPATA6L
									ENSBTAG00000011051
									GGNBP1
									BPIFC
									TTLL8
									PACRG
									CCDC83
									ENSBTAG00000011144
									MGAT4C
									TPD52L3
									CES5A
									BEST1
									GPR87
									PPP1R42
									GTSF1L
									ACTL9
									LRRC23
									LIN7A
									ENSBTAG00000011402
									CEP72
									ARHGEF39
									CA9
									KLHL10
									H3F3C
									GPAT2
									C10orf90
									IZUMO1
									ENSBTAG00000011654
									ENSBTAG00000011664
									HCRTR2
									IGF2BP1
									ENSBTAG00000011750
									MPC1L
									TYR
									C3H1orf228
									CFAP161
									CHAF1B
									CCDC24
									STK33
									USP50
									ENSBTAG00000011938
									ENSBTAG00000011995
									FSIP1
									KRT4
									GIF
									ENSBTAG00000012084
									RSPH6A
									ENSBTAG00000012131
									LARP1B
									RAD18
									CCDC158
									C16H1orf158
									PTTG1
									DKKL1
									KPNA2
									CETN1
									GHRL
									ALS2CR12
									LRRC71
									IL21
									PRSS16
									AFAP1
									SLC1A7
									ANKAR
									ACP7
									TEKT4
									ZNF541
									RTP1
									ENSBTAG00000012722
									HAUS4
									PSMB11
									CFAP157
									MAGEA10
									UPK2
									GFI1B
									SUBH2BV
									LPO
									TEPP
									MGC137036
									SLC25A31
									TTLL11
									ENSBTAG00000012835
									C17H22orf31
									KIF24
									PDE6A
									ENSBTAG00000012971
									ZMYND12
									ENSBTAG00000012984
									AURKA
									PRM3
									SUN5
									BORIS
									SPAG5
									C19orf81
									ACTRT3
									NAA11
									COL2A1
									WBP2NL
									LRRC74A
									PLCZ1
									CAPZA3
									NLRP5
									PMFBP1
									ENSBTAG00000013281
									PRR19
									DYRK3
									ENSBTAG00000013378
									GEMIN4
									DBIL5
									AGBL5
									CST11
									MGC133636
									FAM71B
									SSMEM1
									CPA5
									LHX9
									TTC16
									VWA5B1
									MPIG6B
									ENSBTAG00000013529
									BIRC5
									ANKRD60
									LMNB2
									ENSBTAG00000013625
									IQCH
									TMEM30C
									TTC25
									KRT86
									ATP6V1E2
									MROH8
									C26H10orf82
									IRGC
									WDR63
									EFHB
									ENSBTAG00000013809
									ENSBTAG00000013836
									ALLC
									C1H21orf140
									HORMAD2
									DGKH
									ENSBTAG00000013906
									ENSBTAG00000013920
									TKDP4
									AGBL3
									PRSS38
									ZC2HC1C
									JHY
									WNT6
									ENSBTAG00000013995
									TRIM36
									MAK
									CFAP206
									CHRNA6
									DNAH8
									SPATA4
									CCDC113
									PRSS54
									ENSBTAG00000014157
									ENSBTAG00000014234
									ENSBTAG00000014287
									NCCRP1
									SLC6A5
									ENSBTAG00000014329
									CYP17A1
									MYCBPAP
									CCHCR1
									ODF4
									ENSBTAG00000014457
									LLCFC1
									CFAP43
									CAGE1
									ENSBTAG00000014634
									SPATA19
									C14orf39
									AANAT
									DBF4
									ENSBTAG00000014720
									CATSPER3
									ZIC4
									FOXE1
									AKAP12
									TMEM270
									PPP1R32
									CCT8L2
									PIWIL4
									PTPN20
									NUTM1
									CILP2
									OTUB2
									C19orf71
									ENSBTAG00000014987
									WDR62
									PRSS21
									MMP13
									ENSBTAG00000015061
									ENSBTAG00000015091
									TTC6
									RABEPK
									HDGFL1
									IL12A
									DNAJC5B
									KIF2C
									ENSBTAG00000015299
									MPP6
									C15H11orf70
									NASP
									WNT10B
									C3H1orf56
									NME8
									COL22A1
									ENSBTAG00000015378
									IL22
									NTMT1
									BNC1
									MGC134132
									KRT12
									PIWIL3
									NR0B1
									ENSBTAG00000015551
									ENKUR
									RBP7
									COL9A3
									ENSBTAG00000015608
									ENSBTAG00000015651
									HSPA4L
									SPOCD1
									RAB3IL1
									SPATA22
									LRGUK
									CCDC171
									ENSBTAG00000015800
									CCDC65
									PIWIL2
									PROKR2
									FOXM1
									SBSN
									GAPDHS
									TMEM81
									ENSBTAG00000015949
									LRRC63
									WNT3
									NUPL2
									CCDC40
									ENSBTAG00000016019
									CREM
									ENSBTAG00000016065
									CCDC197
									ELSPBP1
									CETN4
									ACAN
									CIB3
									ENSBTAG00000016186
									ENSBTAG00000016189
									SYCE2
									VWA3A
									KIAA1958
									TEX11
									CCDC38
									RNF18
									ZNF438
									FBXL13
									SEPT12
									ENSBTAG00000016370
									UBL4B
									AKAP4
									PDILT
									TERB1
									GOT1L1
									TMC7
									DNAH10
									MAEL
									MGC152337
									KCNH6
									MIS18A
									ENSBTAG00000016687
									KIF15
									DNAI2
									TAS1R1
									WFDC3
									ENSBTAG00000016748
									C25H7orf61
									TEX101
									DNAH7
									ENSBTAG00000016794
									IL17F
									SRPK1
									ADGB
									AK7
									HSD17B3
									SGF29
									TCP11
									AVIL
									C13H20ORF85
									E2F7
									C19orf67
									ENSBTAG00000016940
									C5H12orf54
									SMIM23
									TEKT5
									H3F3C
									DEPDC1B
									ENSBTAG00000017029
									HCN3
									TEX15
									LEXM
									CCDC110
									ENSBTAG00000017204
									ENSBTAG00000017214
									SLC26A8
									PROCA1
									COIL
									ENSBTAG00000017276
									POLN
									ENSBTAG00000017316
									FAM205C
									KIF2B
									GALNT8
									TMEM269
									HSF2BP
									RRP1B
									MROH2A
									C2CD6
									C17H5orf52
									PDE6B
									ISYNA1
									ENSBTAG00000017483
									TSHR
									ENSBTAG00000017515
									HHIPL2
									ADGRD2
									ENSBTAG00000017587
									KIF17
									ENSBTAG00000017647
									NUP50
									RFX2
									SPRED3
									CCDC150
									PSMA8
									B9D1
									DMRT3
									EFHC1
									CFAP52
									IVL
									YPEL1
									C9H6orf163
									ACTRT2
									ENSBTAG00000017946
									SPATA24
									ENSBTAG00000017978
									QRFP
									ENSBTAG00000017993
									IQCG
									TTLL10
									ENSBTAG00000018039
									CDR2
									MGC134574
									GTSF1
									ENSBTAG00000018095
									SPATA18
									DTL
									C5H12orf50
									RGSL1
									DNAJC5G
									MAGEA11
									FBXO39
									TRIM42
									C19H17orf64
									CCDC42
									PRSS37
									MSH4
									BBOF1
									ENSBTAG00000018481
									CFAP45
									OTOL1
									OR2D2
									TMEM108
									ENSBTAG00000018549
									DNAH3
									SPERT
									ENSBTAG00000018583
									LIN37
									LYZL4
									TSPEAR
									PRC1
									TRIM17
									T
									DNAJB3
									DNAAF1
									SLC22A11
									C12orf56
									ZNF451
									TRPV1
									C18H16orf86
									ENSBTAG00000018955
									TSGA10
									TNP1
									ENSBTAG00000019087
									FNDC8
									EFCAB5
									ENSBTAG00000019143
									TSKS
									MGC133647
									BPIFB2
									CFAP77
									GLIPR1L2
									DMRTC2
									FAM186B
									FAM81B
									PROK2
									KATNAL2
									SLC9C1
									LRRIQ3
									CFAP100
									TSPAN8
									C6H4orf17
									C7orf31
									ANGEL1
									ACTL7B
									ACTL7A
									SPACA1
									CDKN3
									ADRA1D
									ODF3L1
									C9orf50
									MFAP3L
									CRNN
									ZSCAN20
									C5H22orf23
									TCL1A
									IFT52
									TMCO2
									ENSBTAG00000019705
									ANKEF1
									CD164L2
									CHTF18
									BPIFA2B
									ENSBTAG00000019762
									CDCA3
									GRHL3
									RGS22
									FBXO43
									FCAMR
									KIF9
									ENSBTAG00000019847
									CABS1
									CCDC70
									ENSBTAG00000019881
									ZNF280C
									CNTD1
									CLMN
									ENSBTAG00000019919
									ENSBTAG00000019931
									USP44
									MEIOB
									CCDC81
									SPATA1
									C25H16orf82
									FAM71E1
									SEL1L2
									TKTL1
									KLHDC9
									RNF138
									TSGA13
									LRRC8B
									GLT6D1
									LYPD4
									SPEM1
									CCDC181
									RNF32
									CCT6B
									MOV10L1
									PFN3
									NOXO1
									C3orf67
									TDRD9
									SPATC1L
									TFAP2D
									KIF27
									CLDND2
									SAMD15
									NOXRED1
									SOX30
									RPE65
									EPHA10
									ENSBTAG00000020516
									TCP11X2
									AZIN2
									DEFB123
									DDX59
									GLB1L
									CCDC105
									TSSK3
									MAP1S
									C1orf94
									SLC36A2
									FAM92B
									HFM1
									TRIM66
									ARMC3
									ZMYND10
									ALX3
									KIZ
									TMEM190
									CAPN11
									PBK
									ENSBTAG00000021104
									ENSBTAG00000021126
									ENSBTAG00000021139
									FAM71A
									TBATA
									BUB1
									ARHGAP36
									ACOT7
									ENSBTAG00000021235
									RSPH1
									ANKFN1
									DAW1
									SPHKAP
									ZBTB3
									REN
									USP26
									CCDC34
									ENSBTAG00000021359
									TMEM89
									LKAAEAR1
									LMAN1L
									TEDDM1
									PGLYRP3
									ENSBTAG00000021446
									PRM1
									ZDHHC19
									ENSBTAG00000021525
									CFAP57
									PLEKHG4
									TPGS2
									OAZ3
									EFCAB12
									PDZD9
									CCIN
									MED12L
									TEKT2
									CDSN
									BRAF
									DDX43
									TMEM239
									C20orf141
									GJA8
									CELSR3
									NCKIPSD
									PLA2G4E
									CDC20B
									RASSF8
									ENSBTAG00000021984
									ENSBTAG00000022019
									FAM216A
									SOX5
									ENSBTAG00000022399
									SEPT10
									C18orf63
									NXF3
									ENSBTAG00000022502
									ENSBTAG00000022603
									MGC134040
									TRIM71
									ENSBTAG00000022829
									FANK1
									ENSBTAG00000022931
									ITLN2
									ENSBTAG00000023007
									ENSBTAG00000023023
									CCDC187
									ENSBTAG00000023078
									ENSBTAG00000023079
									ADAM32
									ENSBTAG00000023163
									IZUMO3
									SPEF2
									ENSBTAG00000023541
									FAM186A
									GMNC
									ZBTB32
									TLE7
									MC1R
									C16orf46
									SYCE1L
									ENSBTAG00000023820
									ENSBTAG00000023954
									GTF2A1L
									MORN2
									CDKL4
									SMC1B
									POM121L2
									ENSBTAG00000024175
									ENSBTAG00000024177
									FAM71F2
									COL28A1
									ENSBTAG00000024510
									RPL10L
									SPZ1
									MGC137030
									ENSBTAG00000024849
									ENSBTAG00000024874
									ENSBTAG00000024878
									ENSBTAG00000024895
									MGC134105
									KIAA1683
									SECTM1A
									FSCN2
									TCAM1
									ENSBTAG00000024975
									HSPB9
									UTF1
									RCVRN
									ENSBTAG00000025113
									MGC134473
									TEX30
									UBQLN3
									PRP5
									TTLL5
									ENSBTAG00000025428
									HSPA1L
									IZUMO4
									LY6G5C
									PRR22
									LRRC73
									GRIN3B
									ENSBTAG00000025634
									ENSBTAG00000025767
									INSL3
									ARID3C
									TMEM202
									SLC24A1
									RFX4
									ENSBTAG00000025882
									ENSBTAG00000025954
									ENSBTAG00000026025
									ZYG11A
									PAG9
									ENSBTAG00000026133
									ENSBTAG00000026231
									PDHA2
									KCNE2
									MYL10
									ENSBTAG00000026340
									SPATC1
									TMEM114
									ENSBTAG00000026441
									ENSBTAG00000026451
									ENSBTAG00000026495
									MSTO1
									ANHX
									CATSPER4
									ENSBTAG00000026645
									CFAP65
									ENSBTAG00000026792
									ENSBTAG00000026796
									KRT85
									CDCA5
									C2H2orf88
									ATP10A
									KCNU1
									TMCO5A
									ENSBTAG00000027274
									ENSBTAG00000027341
									DEFB122
									DEFB122A
									FNDC11
									ENSBTAG00000027420
									C15H11orf94
									C15H11orf91
									C11orf42
									TTC30B
									ENSBTAG00000027723
									ENSBTAG00000027786
									ENSBTAG00000027825
									ENSBTAG00000027878
									ENSBTAG00000027899
									LRRIQ1
									ENSBTAG00000027974
									ENSBTAG00000027978
									5S_rRNA
									5S_rRNA
									5S_rRNA
									5S_rRNA
									5S_rRNA
									bta-let-7a-3
									bta-mir-187
									bta-mir-138-1
									bta-mir-125a
									bta-mir-204
									bta-mir-450a-2
									bta-mir-132
									bta-mir-365-2
									bta-mir-135a-2
									bta-mir-330
									bta-mir-33a
									bta-mir-484
									bta-mir-202
									bta-mir-200b
									bta-mir-670
									bta-mir-584-5
									bta-mir-130a
									BTBD17
									QRICH2
									EFCAB6
									TMEM232
									SLCO6A1
									ENSBTAG00000030269
									TEX52
									GJA9
									LACTBL1
									ENSBTAG00000030444
									SPATA7
									ENSBTAG00000030502
									ENSBTAG00000030505
									ZPBP2
									ZDHHC12
									SLC6A16
									ENSBTAG00000030553
									ENSBTAG00000030564
									ODF2
									SMCO2
									ENSBTAG00000030623
									WFDC5
									TEX33
									CCDC114
									RADIL
									SPATA3
									WFDC10A
									WFDC11
									C3H1orf141
									ENSBTAG00000030838
									ENSBTAG00000030892
									MS4A13
									ENSBTAG00000030910
									ENSBTAG00000030922
									ENSBTAG00000030927
									ENSBTAG00000030976
									TUBA3E
									LCA5L
									ENSBTAG00000031018
									ENSBTAG00000031028
									ENSBTAG00000031030
									CDRT4
									ENSBTAG00000031115
									C11H2orf70
									ADIG
									ENSBTAG00000031198
									ENSBTAG00000031236
									SHCBP1L
									PLSCR1
									ENSBTAG00000031320
									SPDYA
									ENSBTAG00000031359
									BSP30D
									CDC14A
									PRSS45
									FAM209A
									TTLL2
									ENSBTAG00000031582
									BOLL
									ARRDC5
									ADAM1B
									MGC133804
									ENSBTAG00000031764
									SPATA16
									WDR88
									SSX5
									NKAPL
									ENSBTAG00000031888
									ENSBTAG00000031889
									ABHD16B
									FSCB
									ZCCHC13
									MGC140080
									SYCP1
									SYT9
									CCDC73
									MAJIN
									HEMGN
									IQCF2
									CCDC159
									TSPAN16
									CCDC172
									KNSTRN
									CCDC63
									ENSBTAG00000032364
									HASPIN
									ENSBTAG00000032373
									TEX47
									KCTD19
									U1
									FSHR
									H2B
									ENSBTAG00000032457
									SPAG1
									SPINK2
									C1QL4
									CMTM2
									KCNG3
									DPY19L2
									ENSBTAG00000032651
									ENSBTAG00000032687
									CST8
									ENSBTAG00000032696
									CSTL1
									HRASLS5
									RIIAD1
									AARD
									ENSBTAG00000032787
									ERICH2
									DYDC1
									DYDC2
									PRM2
									SLCO5A1
									TNP2
									ENSBTAG00000032896
									TTC23L
									GRXCR1
									SKOR2
									LELP1
									ENSBTAG00000033034
									PAG2
									FOXD4L1
									C16H1orf100
									C3H1orf189
									CALR3
									SPAG6
									ADAM3A
									STAR
									PACRGL
									DMRT1
									ENSBTAG00000033377
									ACRV1
									TEX26
									C8H9orf135
									SIRPD
									FAM229B
									ENSBTAG00000033445
									SPA17
									TMEM225
									C17H4orf45
									ENSBTAG00000033558
									GRIP1
									ENSBTAG00000033759
									ENSBTAG00000033881
									ENSBTAG00000033890
									ENSBTAG00000033894
									PRPS1L1
									RFX8
									FMR1NB
									MGC133764
									CDKN2A
									ACRBP
									MGAT4D
									ADAD2
									ENSBTAG00000034332
									MGC133619
									BTG4
									SERF1
									VWA3B
									EQTN
									C27H4orf47
									ENSBTAG00000034437
									ENSBTAG00000034536
									LEMD1
									ENSBTAG00000034643
									ENSBTAG00000034657
									PRSS55
									CCDC122
									ENSBTAG00000034761
									U1
									U1
									TMBIM7P
									ENSBTAG00000034921
									SPAG11
									ENSBTAG00000034964
									SIMC1
									ENSBTAG00000035005
									ENSBTAG00000035012
									ZCCHC12
									SYCE1
									DEUP1
									ENSBTAG00000035129
									ENSBTAG00000035333
									ENSBTAG00000035623
									ENSBTAG00000035675
									ENSBTAG00000035707
									ENSBTAG00000035708
									ENSBTAG00000035709
									ZBBX
									MAGEB4
									ENSBTAG00000035764
									ENSBTAG00000035768
									C6H4orf22
									ENSBTAG00000035915
									ENSBTAG00000036058
									ENSBTAG00000036060
									ARMC2
									RSPH14
									ENSBTAG00000036115
									CXHXorf66
									RFESD
									ENSBTAG00000036257
									CNGB3
									ENSBTAG00000036343
									bta-mir-29e
									bta-mir-146b
									U3
									U1
									bta-mir-190b
									bta-mir-296
									ENSBTAG00000037410
									ENSBTAG00000037416
									ENSBTAG00000037426
									ENSBTAG00000037462
									MOGAT2
									ENSBTAG00000037496
									ENSBTAG00000037529
									ENSBTAG00000037550
									KRT33A
									FAM183A
									MGC152321
									MARCH11
									ENSBTAG00000037602
									ENSBTAG00000037603
									ENSBTAG00000037657
									ENSBTAG00000037693
									ENSBTAG00000037699
									ENSBTAG00000037704
									PAGE4
									ZNRF4
									RAD51AP2
									ENSBTAG00000037816
									ENSBTAG00000037821
									ENSBTAG00000037883
									PCDHB1
									FAM229A
									ENSBTAG00000037932
									GSTA5
									ENSBTAG00000038022
									SIGLECL1
									LIPJ
									ENSBTAG00000038064
									ENSBTAG00000038138
									MGC152344
									HIST1H2BN
									ENSBTAG00000038204
									CLCA2
									ENSBTAG00000038258
									AKR1E2
									ENSBTAG00000038277
									ENSBTAG00000038291
									CBX2
									LIPE
									ENSBTAG00000038370
									ENSBTAG00000038385
									SPIN2B
									ENSBTAG00000038395
									WDR87
									ENSBTAG00000038449
									DCDC2C
									CT47B1
									LIPI
									OR2D3
									ATP1A4
									ENSBTAG00000038526
									ENSBTAG00000038537
									ENSBTAG00000038568
									ENSBTAG00000038616
									ENSBTAG00000038627
									MGC134232
									ENSBTAG00000038684
									BPIFB3
									FAM124B
									CPLX4
									MAGEB18
									ENSBTAG00000038782
									CKLF
									PADI6
									ENSBTAG00000038966
									ZGLP1
									ENSBTAG00000038982
									MFSD6L
									ENSBTAG00000039021
									ENSBTAG00000039081
									ENSBTAG00000039154
									ENSBTAG00000039169
									MGC151949
									C22H3orf22
									ENSBTAG00000039201
									WDR38
									GK2
									ENSBTAG00000039256
									ENSBTAG00000039283
									SLC22A13
									gpa
									RAET1G
									ODF3L2
									MEIOC
									CYCT
									ENSBTAG00000039540
									C10H11ORF46
									ENSBTAG00000039628
									ENSBTAG00000039674
									ENSBTAG00000039675
									ENSBTAG00000039693
									TMIGD3
									ENSBTAG00000039769
									ENSBTAG00000039817
									ENSBTAG00000039870
									ENSBTAG00000039873
									C2orf78
									ENSBTAG00000039904
									LRRC3C
									PAG16
									ENSBTAG00000039978
									CHST6
									ENSBTAG00000040014
									ENSBTAG00000040021
									ENSBTAG00000040038
									TAS2R40
									ENSBTAG00000040046
									ENSBTAG00000040054
									ARTN
									ENSBTAG00000040083
									FOXI3
									C3orf20
									C11H2orf81
									ENSBTAG00000040248
									ENSBTAG00000040263
									UBE2U
									GSTO2
									RAG1
									ENSBTAG00000040318
									ENSBTAG00000040334
									ENSBTAG00000040349
									RNF12
									CCDC166
									ENSBTAG00000040363
									ENSBTAG00000040378
									ENSBTAG00000040419
									ENSBTAG00000040438
									ENSBTAG00000040445
									C15H11orf97
									CHD5
									THEG
									UBXN10
									IQCF5
									NR6A1
									U6
									snoU2_19
									U6
									U6
									U6
									7SK
									SNORD14
									SNORD88
									U6
									snoU2-30
									U6
									U6
									SNORD88
									U6
									U6
									SNORA70
									7SK
									7SK
									7SK
									5S_rRNA
									U4
									LCA5
									NMBR
									SPATA48
									TDRP
									LIN28B
									HILS1
									C9orf84
									C19H17orf98
									CATSPERE
									ENSBTAG00000044087
									PTK6
									IQCK
									ZSWIM7
									ENSBTAG00000044113
									ENSBTAG00000044137
									ENSBTAG00000044141
									BSPRY
									ENSBTAG00000044157
									TOPAZ1
									C12orf40
									ABCC12
									EDARADD
									SPO11
									U6
									bta-mir-2290
									U6
									SCARNA18
									bta-mir-2381
									5S_rRNA
									bta-mir-2294
									snoR4
									snoU109
									ENSBTAG00000044840
									ENSBTAG00000044843
									bta-mir-2432
									bta-mir-2385
									U7
									U6
									bta-mir-2289
									bta-mir-2413
									bta-mir-2478
									ENSBTAG00000045009
									ENSBTAG00000045016
									U1
									bta-mir-2366
									U6
									SNORD116
									SCARNA11
									ENSBTAG00000045390
									U6
									SGSM2
									GALNTL5
									bta-mir-4444
									5S_rRNA
									ENSBTAG00000045559
									ENSBTAG00000045580
									ENSBTAG00000045590
									ENSBTAG00000045614
									ENSBTAG00000045616
									RPL39
									C17orf50
									defb300
									ENSBTAG00000045635
									ENSBTAG00000045637
									ENSBTAG00000045645
									FAM46D
									ENSBTAG00000045660
									ENSBTAG00000045677
									OPRL1
									ENSBTAG00000045715
									ENSBTAG00000045719
									ENSBTAG00000045731
									C17orf105
									ENSBTAG00000045736
									ENSBTAG00000045737
									ENSBTAG00000045738
									ENSBTAG00000045740
									ENSBTAG00000045763
									ENSBTAG00000045773
									ENSBTAG00000045777
									ENSBTAG00000045799
									ENSBTAG00000045803
									ENSBTAG00000045810
									C15H11orf1
									AZU1
									CTXN2
									ENSBTAG00000045860
									ENSBTAG00000045892
									ENSBTAG00000045918
									ENSBTAG00000045924
									ENSBTAG00000045936
									ENSBTAG00000045938
									MGC148328
									IQCF6
									C28H10orf53
									TSSK1B
									ENSBTAG00000045964
									ENSBTAG00000045978
									ENSBTAG00000045990
									CCDC27
									ENSBTAG00000046028
									ENSBTAG00000046045
									ENSBTAG00000046047
									SPACA5
									ENSBTAG00000046087
									ENSBTAG00000046148
									ENSBTAG00000046150
									ENSBTAG00000046166
									ENSBTAG00000046171
									ADAD1
									eIF1AY
									ENSBTAG00000046202
									ENSBTAG00000046210
									SRSF12
									ENSBTAG00000046247
									ENSBTAG00000046252
									TMEM132C
									ENSBTAG00000046271
									FAM57A
									C2orf16
									ENSBTAG00000046288
									ENSBTAG00000046293
									SYCE3
									ENSBTAG00000046302
									ENSBTAG00000046306
									ENSBTAG00000046308
									CCDC54
									ENSBTAG00000046315
									ENSBTAG00000046316
									ENSBTAG00000046326
									ENSBTAG00000046340
									CLDN34
									ENSBTAG00000046373
									ENSBTAG00000046374
									ENSBTAG00000046380
									5S_rRNA
									ENSBTAG00000046395
									ENSBTAG00000046403
									ZNF804B
									TRB
									ENSBTAG00000046436
									ENSBTAG00000046448
									ENSBTAG00000046462
									7SK
									IGSF1
									TRA
									FAM46C
									U6
									ENSBTAG00000046554
									TSPYL6
									ENSBTAG00000046565
									ENSBTAG00000046589
									FAM181A
									ENSBTAG00000046593
									ENSBTAG00000046594
									HIST1H1A
									ENSBTAG00000046630
									DDX53
									ENSBTAG00000046651
									CBY3
									PRAME
									ENSBTAG00000046691
									ENSBTAG00000046696
									STAT4
									ENSBTAG00000046711
									TEX43
									ENSBTAG00000046727
									ENSBTAG00000046733
									ENSBTAG00000046738
									ENSBTAG00000046739
									ENSBTAG00000046740
									MGC137098
									CLEC3A
									ENSBTAG00000046782
									ENSBTAG00000046789
									ENSBTAG00000046796
									TEX50
									TEX38
									ENSBTAG00000046835
									ENSBTAG00000046836
									U4
									ENSBTAG00000046868
									ENSBTAG00000046873
									ENSBTAG00000046901
									Metazoa_SRP
									ENSBTAG00000046914
									ENSBTAG00000046927
									ENSBTAG00000046937
									MTNR1A
									ENSBTAG00000046965
									ENSBTAG00000046998
									ASXL3
									ENSBTAG00000047019
									PSCA
									ENSBTAG00000047038
									ENSBTAG00000047045
									ENSBTAG00000047073
									PRAME
									ENSBTAG00000047111
									ENSBTAG00000047120
									ENSBTAG00000047137
									ENSBTAG00000047149
									ENSBTAG00000047151
									ENSBTAG00000047168
									ENSBTAG00000047183
									ENSBTAG00000047187
									SNORD116
									TSPAN19
									ENSBTAG00000047218
									ENSBTAG00000047222
									BCL2L14
									ENSBTAG00000047230
									ENSBTAG00000047236
									CCDC182
									ENSBTAG00000047276
									ENSBTAG00000047285
									ENSBTAG00000047305
									ENSBTAG00000047313
									ENSBTAG00000047316
									ENSBTAG00000047324
									ENSBTAG00000047340
									ENSBTAG00000047350
									5S_rRNA
									APOBEC4
									FAM170B
									ENSBTAG00000047404
									ENSBTAG00000047411
									CYLC1
									ENSBTAG00000047439
									ENSBTAG00000047443
									ENSBTAG00000047457
									5S_rRNA
									ENSBTAG00000047493
									ENSBTAG00000047497
									ENSBTAG00000047507
									KIAA1257
									ENSBTAG00000047514
									ENSBTAG00000047533
									ENSBTAG00000047538
									CLDN9
									ZNF789
									ENSBTAG00000047581
									PRR30
									HSD17B1
									ENSBTAG00000047626
									ENSBTAG00000047629
									ENSBTAG00000047636
									ENSBTAG00000047642
									ENSBTAG00000047645
									RBMX
									ENSBTAG00000047657
									PHF7
									FABP12
									ENSBTAG00000047665
									ACTRT1
									ENSBTAG00000047709
									LMNTD2
									ENSBTAG00000047725
									ENSBTAG00000047726
									ENSBTAG00000047749
									TEX44
									LRRC10B
									DNAH1
									ENSBTAG00000047803
									ENSBTAG00000047804
									CCDC96
									ENSBTAG00000047819
									ENSBTAG00000047821
									ENSBTAG00000047830
									ENSBTAG00000047867
									ENSBTAG00000047871
									ACTL10
									ENSBTAG00000047893
									ENSBTAG00000047900
									ENSBTAG00000047917
									ENSBTAG00000047922
									SNORD116
									ENSBTAG00000047939
									TMEM210
									BTBD18
									ENSBTAG00000047977
									ENSBTAG00000047990
									C19H17orf107
									ENSBTAG00000048001
									ENSBTAG00000048004
									ENSBTAG00000048024
									IQCF3
									SLBP2
									ENSBTAG00000048063
									EPOP
									ENSBTAG00000048078
									ENSBTAG00000048079
									ENSBTAG00000048080
									ENSBTAG00000048086
									ENSBTAG00000048092
									ENSBTAG00000048095
									ENSBTAG00000048109
									TSSK2
									ENSBTAG00000048126
									SPACA4
									PAG-15
									XKR9
									ENSBTAG00000048161
									ENSBTAG00000048175
									ENSBTAG00000048186
									ENSBTAG00000048187
									ENSBTAG00000048219
									HIST1H2BA
									ENSBTAG00000048245
									ENSBTAG00000048253
									LRRC56
									C17orf47
									bta-mir-2894
									7SK
									ENSBTAG00000048290
									ENSBTAG00000048316
