# Supplementary material for: Computational identification of tissue-specific transcription factor cooperation in ten cattle tissues
Source: PLoS One. 2019 May 16;14(5):e0216475. doi: 10.1371/journal.pone.0216475 (PMC6522001; doi:10.1371/journal.pone.0216475)
Supplement: S2 Table — (CSV) [file pone.0216475.s004.csv]

Tissue	TF.x	TF.y	Specific	ZScore
adipose	NR2C2	TEAD2	FALSCH	3,28090132418852
adipose	RFX5	TCF12	FALSCH	3,24764739791062
adipose	NFIC	TCF3	FALSCH	3,42962290409308
adipose	FOXN2	NR2C2	FALSCH	3,20346150752195
adipose	GSC	HSF1	FALSCH	3,4476539378576
adipose	GSC	TCF12	FALSCH	3,08715473839306
adipose	KLF4	NR2C2	FALSCH	3,77240793123935
adipose	EMX2	HSF1	FALSCH	3,47525708072465
adipose	DBP	MAF	FALSCH	4,18856385593376
adipose	NFIC	TCF12	FALSCH	3,37406393310113
adipose	KLF12	PKNOX2	FALSCH	4,00533455616764
adipose	HMBOX1	TCF12	WAHR	3,17751419772713
adipose	GTF2I	STAT3	WAHR	4,7088695386654
adipose	MAF	TCF12	WAHR	3,74460586144911
adipose	HSF1	SMARCC2	WAHR	3,0331039076135
adipose	BCL6B	NR2C2	WAHR	4,2146700060144
adipose	NFIC	TFCP2	WAHR	3,28589975240825
adipose	ATF6	MAF	WAHR	4,12027948776453
adipose	KLF12	NR3C1	WAHR	3,26770221070382
adipose	KLF12	TGIF2	WAHR	5,10751375275622
adipose	SMAD4	SMAD5	WAHR	3,57474967797806
adipose	MAF	NR2C2	WAHR	3,76830437649915
adipose	FOXN2	SP2	WAHR	4,12037861825098
adipose	STAT3	TCF12	WAHR	4,47283106860592
adipose	FOXN2	GSC	WAHR	3,24391975799038
adipose	HOXA7	HSF1	WAHR	3,11201759067867
adipose	KLF12	TCF3	WAHR	4,07629242325266
adipose	MAF	SP2	WAHR	3,00864687942715
adipose	HOXC6	HSF1	WAHR	3,17803264607601
adipose	RFX5	ZEB1	WAHR	3,29529098578874
adipose	MAX	ZEB1	WAHR	4,04825224135086
adipose	NR3C1	ZEB1	WAHR	4,04825224135086
adipose	HSF1	SOX18	WAHR	3,51710999017015
adipose	MXI1	RFX5	WAHR	3,17044657771297
adipose	SMAD3	TCF12	WAHR	4,02030394047677
adipose	DBP	ELF2	WAHR	3,26272209183509
adipose	STAT3	TCF12	WAHR	4,06759557314028
adipose	MAX	RFX5	WAHR	4,35978927477644
adipose	NR3C1	RFX5	WAHR	4,35978927477644
adipose	BCL6B	SMAD5	WAHR	4,32316218456429
adipose	NR2C2	SMAD5	WAHR	4,16625504149769
adipose	MAX	SMARCC1	WAHR	3,02452113610064
adipose	SOX17	TCF12	WAHR	3,53858358673963
adipose	NR2C2	SP3	WAHR	3,11223287704216
adipose	NR3C1	SMAD5	WAHR	3,47950339514606
adipose	MAX	STAT3	WAHR	3,06089995352516
adipose	NR3C1	STAT3	WAHR	3,06089995352516
adipose	KLF5	NR2C2	WAHR	3,52942094778173
adipose	BATF	TTF1	WAHR	4,17199807022401
adipose	MAX	SMARCC1	WAHR	4,21402621193403
adipose	NR3C1	SMARCC1	WAHR	4,21402621193403
adipose	RFX5	TCF12	WAHR	3,68656696424712
adipose	PBX3	TCF12	WAHR	3,68656696424712
adipose	NR2C2	SMAD4	WAHR	4,38761779572871
adipose	MAF	TCF12	WAHR	3,04403214198199
adipose	FOXN2	NFIC	WAHR	4,41547519169374
adipose	HOXB7	HSF1	WAHR	3,82996917369077
adipose	HOXA7	HSF1	WAHR	3,82996917369077
adipose	DLX4	HSF1	WAHR	3,54720854897917
colon	NR2C2	SP2	FALSCH	3,26840521201412
colon	NR2C2	SMAD5	FALSCH	4,06386610990427
colon	FOXN2	TCF12	FALSCH	5,20221740454837
colon	ESRRA	NR2C2	FALSCH	3,43366139430776
colon	FOXN2	NR2C2	FALSCH	5,68319619608171
colon	IRF6	NR2C2	FALSCH	3,43498172754885
colon	KLF12	TFCP2	FALSCH	3,32799184687804
colon	FOXN2	KLF12	FALSCH	4,05018021542641
colon	FOXO1	HMGA1	FALSCH	3,51337888849877
colon	FOXN2	TCF12	FALSCH	3,87419613263542
colon	NR2C2	THAP1	FALSCH	4,07201988984324
colon	FOXN2	NFIC	FALSCH	4,31176063635374
colon	HAND1	TCF12	FALSCH	4,17643440583404
colon	TCF12	TCF3	FALSCH	4,17643440583404
colon	BATF	FOXN2	FALSCH	3,24349761241498
colon	HMGA1	HOXB13	FALSCH	3,57808610266586
colon	HMGA1	HOXB9	FALSCH	5,15895690378948
colon	DBP	MAF	FALSCH	8,64274281245428
colon	HMGA1	HOXA7	FALSCH	3,15178027887664
colon	FOXN2	HMGA1	FALSCH	3,70399965380901
colon	HMGA1	SMAD1	FALSCH	3,14290648955519
colon	ESRRA	TCF12	FALSCH	3,30391776897483
colon	NR2C2	SMAD4	FALSCH	3,49580734237814
colon	HMGA1	HOXA7	FALSCH	3,36605258593231
colon	HMGA1	HOXB7	FALSCH	3,36605258593231
colon	ATF6	NFE2L1	FALSCH	3,80808741264794
colon	ELF3	HMGA1	FALSCH	3,34386630111661
colon	BCL6B	NR3C1	FALSCH	3,13279276899001
colon	BCL6B	NFIC	FALSCH	3,29847370124935
colon	KLF4	NR2C2	FALSCH	4,10455852265725
colon	NR2C2	TEAD2	FALSCH	3,43391344299863
colon	MXI1	TCF12	FALSCH	3,50940802667948
colon	HMGA1	HOXA6	FALSCH	4,13014934753386
colon	HMGA1	HOXA5	FALSCH	4,13014934753386
colon	HMGA1	HOXA4	FALSCH	3,18745708596727
colon	HMGA1	HOXB4	FALSCH	3,18745708596727
colon	FOXA2	HMGA1	FALSCH	3,47750097357425
colon	NFIC	PPARG	FALSCH	3,09303485258426
colon	E2F4	HOXA6	FALSCH	3,2176579770394
colon	E2F4	HOXA5	FALSCH	3,2176579770394
colon	NR3C1	SP2	FALSCH	3,31019891602864
colon	TCF12	TFCP2	FALSCH	3,22444309052127
colon	NR2C2	NR3C1	FALSCH	5,12252735044615
colon	HOXA4	HOXB9	FALSCH	3,06936756626788
colon	MXI1	NR2C2	FALSCH	4,39477716483462
colon	E2F4	HOXA4	FALSCH	3,19576327300648
colon	E2F4	HOXB4	FALSCH	3,19576327300648
colon	NR2C2	TFCP2	FALSCH	4,33621281676529
colon	DBP	HAND1	FALSCH	3,03779165544694
colon	DBP	TCF3	FALSCH	3,03779165544694
colon	BATF	HMGA1	FALSCH	3,59066189998638
colon	FOXM1	HMGA1	FALSCH	4,4867841706298
colon	BCL6B	NR2C2	FALSCH	4,65443286529049
colon	RFX5	SMARCC1	WAHR	3,23648177412316
colon	MZF1	SP1	WAHR	3,40707936613895
colon	KLF12	SMARCC1	WAHR	3,05508306282749
colon	KLF4	TFCP2	WAHR	3,00869084600656
colon	SP2	TEAD2	WAHR	3,0431368425334
colon	HAND1	STAT3	WAHR	4,23772889275274
colon	STAT3	TCF3	WAHR	4,23772889275274
colon	CTCF	SMAD5	WAHR	4,47026169178869
colon	KLF4	TEAD2	WAHR	3,20090754489107
colon	KLF4	SP2	WAHR	3,12152874181969
colon	KLF12	NR3C1	WAHR	3,2684217754634
colon	FOXN2	SMAD5	WAHR	3,92341311114042
colon	NFIC	NR2C2	WAHR	3,0534355219599
colon	NR2C2	SP1	WAHR	3,45078885352456
colon	NR2C2	SP3	WAHR	3,45078885352456
duodenum	E2F4	HOXD1	FALSCH	3,64110790160047
duodenum	E2F4	HOXC5	FALSCH	3,57975550949724
duodenum	KLF4	ZIC3	FALSCH	3,02873073862466
duodenum	KLF4	ZIC1	FALSCH	3,02873073862466
duodenum	E2F4	HOXA6	FALSCH	3,46938497980508
duodenum	E2F4	HOXA5	FALSCH	3,46938497980508
duodenum	FOXN2	NFIC	FALSCH	3,64969410087416
duodenum	HMGA1	HOXA7	FALSCH	3,40614860111284
duodenum	HMGA1	SOX17	FALSCH	3,50340832880926
duodenum	FOXN2	HMGA1	FALSCH	3,86002462468007
duodenum	NR2C2	NR3C1	FALSCH	3,98100478163799
duodenum	E2F4	HOXA7	FALSCH	3,37768903141019
duodenum	HMGA1	HOXA3	FALSCH	3,32453676563448
duodenum	DBP	MAF	FALSCH	7,84085668175428
duodenum	NR2C2	ZIC1	FALSCH	3,51187330991313
duodenum	HMGA1	HOXC6	FALSCH	3,54827223857624
duodenum	NR2C2	ZIC3	FALSCH	5,57283608825898
duodenum	NR2C2	ZIC1	FALSCH	5,57283608825898
duodenum	FOXN2	NR2C2	FALSCH	4,81845899900947
duodenum	FOXN2	TCF12	FALSCH	3,23871431630585
duodenum	NFIC	ZIC3	FALSCH	3,0756984580209
duodenum	NFIC	ZIC1	FALSCH	3,0756984580209
duodenum	HOXC5	TCF12	FALSCH	3,12695790414826
duodenum	HMGA1	HOXA6	FALSCH	4,4624192197465
duodenum	HMGA1	HOXA5	FALSCH	4,4624192197465
duodenum	FOXN2	TCF12	FALSCH	3,55697000711116
duodenum	BCL6B	NR2C2	FALSCH	3,41967252795097
duodenum	ZIC1	ZIC3	FALSCH	3,24490211536007
duodenum	ZIC1	ZIC1	FALSCH	3,24490211536007
duodenum	BCL6B	NFIC	FALSCH	3,01810906566424
duodenum	HMGA1	HOXA4	FALSCH	3,94952660201526
duodenum	HMGA1	HOXC10	FALSCH	4,59560695871325
duodenum	NR3C1	ZIC3	FALSCH	4,14174208164385
duodenum	NR3C1	ZIC1	FALSCH	4,14174208164385
duodenum	HMGA1	HOXD1	FALSCH	3,42565772505722
duodenum	HMBOX1	HMGA1	FALSCH	3,08538206858129
duodenum	HMGA1	HOXC5	FALSCH	3,95926998823273
duodenum	SP2	ZIC3	WAHR	4,09581354827567
duodenum	SP2	ZIC1	WAHR	4,09581354827567
duodenum	E2F4	HOXC6	WAHR	3,36719631030995
duodenum	CUX1	SMARCC2	WAHR	3,09656132333952
duodenum	FOXN2	SMARCC2	WAHR	3,82520547112217
duodenum	HMGA1	SMAD1	WAHR	5,10216942296368
duodenum	TCF12	TCF3	WAHR	3,49133164423057
duodenum	NR2C2	TEAD2	WAHR	4,37192357930703
duodenum	NR2C2	SP2	WAHR	3,39118896194607
duodenum	KLF4	NR2C2	WAHR	5,23441848714401
duodenum	NR2C2	SMAD5	WAHR	3,44008215012558
duodenum	MYF6	NR2C2	WAHR	5,29439945719489
duodenum	KLF12	SMARCC1	WAHR	3,0257371868931
heart	RFX5	TCF12	FALSCH	3,61407099585855
heart	HSF1	NKX2-5	FALSCH	3,4491449633989
heart	NKX2-5	STAT3	FALSCH	3,54396704337607
heart	MAX	NKX2-5	FALSCH	3,54396704337607
heart	DBP	MAF	FALSCH	3,23369433506503
heart	FOXN2	NFIC	FALSCH	3,34453498365592
heart	HMGA1	HSF1	FALSCH	3,52710492194298
heart	HMGA1	SMAD1	FALSCH	3,4387613468166
heart	FOXN2	NR2C2	FALSCH	3,8375266912125
heart	E2F4	NKX2-5	FALSCH	3,42019189959037
heart	HLX	HMGA1	FALSCH	3,36186133869897
heart	NR2C2	TEAD2	FALSCH	4,44601762758096
heart	HSF1	SOX17	FALSCH	3,1482727636695
heart	HMGA1	MEOX1	FALSCH	3,25564457897629
heart	KLF5	NR2C2	WAHR	3,3295961095596
heart	BCL6B	NR2C2	WAHR	5,01182706283165
heart	HAND1	KLF12	WAHR	4,03253530581212
heart	KLF12	TCF3	WAHR	4,03253530581212
heart	HMGA1	NKX2-5	WAHR	5,14256177931006
heart	CUX1	NKX2-5	WAHR	3,36249390164608
heart	FOXN2	SP1	WAHR	3,34674944650494
heart	MAF	SMARCC1	WAHR	4,16019498542023
heart	NR2C2	SMAD5	WAHR	4,0472898990721
heart	MAF	NFIC	WAHR	3,11242519874677
heart	HMBOX1	NKX2-5	WAHR	3,26356150040656
heart	SMAD1	STAT3	WAHR	3,13709756807811
heart	KLF4	NR2C2	WAHR	4,16773988761793
heart	E2F4	HSF1	WAHR	3,96556973371338
heart	HAND1	TCF12	WAHR	3,62393510392321
heart	TCF12	TCF3	WAHR	3,62393510392321
heart	BCL6B	NR3C1	WAHR	4,15284402894247
heart	BCL6B	TCF12	WAHR	3,78818508781758
heart	HMBOX1	RFX5	WAHR	3,57983526211784
heart	HMBOX1	HSF1	WAHR	3,57437738523721
heart	NR2C2	SP2	WAHR	3,64465971096378
heart	FOXN2	TCF12	WAHR	5,31666455237108
kidney	FOXN2	TCF12	FALSCH	4,04702989760929
kidney	ESRRA	NFIC	FALSCH	3,44508075427777
kidney	IRF6	NR2C2	FALSCH	3,64085330131365
kidney	NR2C2	SP3	FALSCH	3,27876261826723
kidney	NR2C2	TEAD2	FALSCH	5,76828978416442
kidney	HMGA1	HOXB3	FALSCH	3,21465111353597
kidney	DBP	MAF	FALSCH	8,36079098309742
kidney	BCL6B	NR2C2	FALSCH	7,23779619979405
kidney	FOXN2	NFIC	FALSCH	3,86715948792103
kidney	IRF4	NR2C2	FALSCH	3,14137833276533
kidney	BCL6B	SMAD5	FALSCH	3,03001836758417
kidney	NFIC	THAP1	FALSCH	3,35973199872317
kidney	BATF	FOXN2	FALSCH	3,13390824950741
kidney	NFIC	PKNOX2	FALSCH	4,32425342727031
kidney	DBP	SMAD4	FALSCH	3,00689724012263
kidney	PKNOX2	TCF12	FALSCH	3,24713465877673
kidney	TCF12	TFCP2	FALSCH	3,10306717846571
kidney	NR2C2	NR3C1	FALSCH	3,52477093134832
kidney	NR2C2	TFAP2A	FALSCH	3,91863526224038
kidney	E2F4	FOXN2	FALSCH	3,03249861074607
kidney	NR2C2	THAP1	FALSCH	3,34899107992256
kidney	FOXN2	NR2C2	FALSCH	6,52198070668861
kidney	E2F4	HMX2	FALSCH	3,05642378916737
kidney	MXI1	NR2C2	FALSCH	4,82155478700535
kidney	NFIC	SMAD4	FALSCH	3,16265100261992
kidney	E2F4	HOXB7	FALSCH	3,01843709901275
kidney	HMGA1	HOXB7	FALSCH	3,06451288270912
kidney	FOXN2	KLF12	FALSCH	3,45628366149949
kidney	MZF1	NR2C2	FALSCH	3,52340804385495
kidney	E2F4	HOXA7	FALSCH	3,13543905462235
kidney	TCF12	TCF3	FALSCH	4,30865465808082
kidney	FOXN2	HMGA1	FALSCH	3,56685371806291
kidney	HLX	HMGA1	FALSCH	3,09408515344367
kidney	NFIC	TCF3	FALSCH	3,40869616807845
kidney	BCL6B	NFIC	FALSCH	3,23526229632145
kidney	NR2C2	SMAD4	FALSCH	4,06776302820045
kidney	HMGA1	HOXB9	FALSCH	3,79959713874415
kidney	NR2C2	SP2	WAHR	4,50918293227872
kidney	KLF4	SP2	WAHR	5,58000915215587
kidney	MAX	RFX5	WAHR	3,39501033710696
kidney	IRF3	STAT3	WAHR	3,03735097529198
kidney	SP2	TEAD2	WAHR	4,35110246055908
kidney	PPARG	TCF12	WAHR	4,38872610886658
kidney	KLF4	NR2C2	WAHR	6,00227440351638
kidney	MXI1	TCF12	WAHR	5,63250509321865
kidney	BATF	HMGA1	WAHR	3,91843782369721
kidney	GTF2I	SP2	WAHR	3,11917308540128
kidney	NR2C2	SMAD5	WAHR	4,6337899737181
kidney	NR3C1	TCF12	WAHR	3,39492475719228
kidney	SP1	SP2	WAHR	4,51901324149154
kidney	SP2	SP3	WAHR	4,51901324149154
kidney	SMAD5	TEAD2	WAHR	4,22177505920975
kidney	NR2C2	SP1	WAHR	6,56233422619149
kidney	NR2C2	SP3	WAHR	6,56233422619149
kidney	KLF4	TEAD2	WAHR	3,34952215413239
kidney	KLF4	SP1	WAHR	3,86525040817747
kidney	KLF4	SP3	WAHR	3,86525040817747
kidney	BCL6B	SP2	WAHR	3,35406676316453
kidney	SP1	TEAD2	WAHR	3,17249085831865
kidney	SP3	TEAD2	WAHR	3,17249085831865
kidney	BATF	HOXA6	WAHR	3,24708361792962
kidney	KLF5	NR2C2	WAHR	4,33201427686427
liver	E2F6	NR2C2	FALSCH	5,2830839625926
liver	HMGA1	SOX18	FALSCH	4,03792317215517
liver	CUX1	HMGA1	FALSCH	3,51180359903271
liver	NR3C1	ZBTB7A	FALSCH	3,86603888731562
liver	FOXO1	HMGA1	FALSCH	4,85655460248164
liver	TCF3	ZBTB7A	FALSCH	3,67807096515919
liver	HMGA1	HOXB3	FALSCH	5,43451242233106
liver	HMBOX1	HMGA1	FALSCH	3,89880096618803
liver	ELF3	HMGA1	FALSCH	3,54403723679155
liver	HMGA1	HMGA1	FALSCH	3,81168539168704
liver	CUX1	SMARCC2	FALSCH	3,00463087996193
liver	NR2C2	NR2C2	FALSCH	4,57433383698524
liver	ATF6	NFE2L1	FALSCH	3,90381728721578
liver	FOXN2	NR2C2	FALSCH	3,24289779724642
liver	ESRRA	NR2C2	FALSCH	3,11802997367763
liver	NR2C2	SP2	FALSCH	3,14268464942241
liver	E2F6	ZBTB7A	FALSCH	8,60868086083684
liver	NR2C2	SETDB1	FALSCH	3,25145388345728
liver	CUX1	E2F4	FALSCH	3,41830478223843
liver	NR2C2	TCF3	FALSCH	3,12656320428158
liver	NR2C2	SETDB1	FALSCH	3,96643083446864
liver	DBP	MAF	FALSCH	5,47723336119883
liver	TFCP2	ZBTB7A	FALSCH	3,49121812072445
liver	FOXJ2	HMGA1	FALSCH	3,16587785315243
liver	E2F4	SMARCC2	FALSCH	4,22247407281075
liver	HMGA1	SMAD1	FALSCH	4,46138764834173
liver	FOXA2	HMGA1	FALSCH	4,58258711007678
liver	FOXN2	ZBTB7A	FALSCH	3,10877155131326
liver	NFIC	SETDB1	FALSCH	3,22235247605001
liver	E2F6	NR2C2	FALSCH	3,68280332561949
liver	FOXN2	NR2C2	FALSCH	3,39219850977491
liver	SETDB1	ZBTB7A	FALSCH	3,99478101035487
liver	NFIC	TCF3	FALSCH	3,20175219339217
liver	NR2C2	ZBTB7A	FALSCH	5,26738151421564
liver	FOXN2	NFIC	FALSCH	3,54473408093683
liver	NR2C2	ZBTB7A	FALSCH	6,26853716669914
liver	SP2	ZBTB7A	WAHR	3,98524364020497
liver	TEAD2	ZBTB7A	WAHR	3,19898286989525
liver	CUX1	HMGA1	WAHR	3,12403355792208
liver	NFIC	PKNOX2	WAHR	3,110552746902
liver	E2F6	NR3C1	WAHR	3,00940786503673
liver	MXI1	TCF12	WAHR	3,41464977518535
liver	KLF12	TCF3	WAHR	3,02220288610155
liver	HMGA1	SMARCC2	WAHR	3,41087274643829
liver	CTCF	ZBTB7A	WAHR	3,29645494469672
liver	E2F4	HOXB3	WAHR	4,69968513136775
liver	SMARCC2	STAT3	WAHR	3,48599978549113
liver	E2F4	TEAD3	WAHR	3,20812898736578
lung	BATF	HMGA1	FALSCH	3,10416704124925
lung	FOXN2	NFIC	FALSCH	3,03748183384613
lung	NR2C2	SMAD4	FALSCH	3,12435319108859
lung	SMAD4	TCF12	FALSCH	3,09013484452527
lung	HMGA1	PHOX2A	FALSCH	3,24705423185627
lung	NR2C2	SMAD5	FALSCH	4,04212482249734
lung	FOXN2	NR2C2	FALSCH	4,80588283291159
lung	BCL6B	NR3C1	FALSCH	3,10643861501917
lung	NR2C2	NR3C1	FALSCH	5,23800132584388
lung	BCL6B	TCF12	FALSCH	3,33686563730141
lung	KLF4	NR2C2	FALSCH	3,46694321992576
lung	DBP	MAF	FALSCH	6,31209823285709
lung	BATF	TCF12	FALSCH	3,23676928906712
lung	BATF	FOXM1	FALSCH	3,06417209386152
lung	BATF	FOXN2	WAHR	4,12376209401743
lung	KLF4	SMAD5	WAHR	3,16953557004685
lung	KLF12	MXI1	WAHR	4,01978855236571
lung	NR2C2	TEAD2	WAHR	4,86445975379771
lung	SP2	TFCP2	WAHR	3,12643048583559
lung	SMAD3	SMAD5	WAHR	3,01028164845967
lung	BCL6B	TFCP2	WAHR	3,27100292146981
lung	NR2C2	SP2	WAHR	3,31236205160712
lung	MXI1	TCF12	WAHR	3,63382440792567
lung	FOXN2	ZEB1	WAHR	3,2497765059726
lung	KLF4	TEAD2	WAHR	3,31105946738051
lung	NR2C2	TCF3	WAHR	3,45086040805418
lung	HOXA6	HOXA7	WAHR	3,42716618569878
lung	HOXA7	HOXB7	WAHR	3,10532442366317
lung	HMGA1	SMAD1	WAHR	3,21188231060416
lung	BATF	SOX17	WAHR	3,24295844656242
lung	SMAD5	TEAD2	WAHR	5,61001334220926
lung	NR2C2	SMAD3	WAHR	4,17206247671347
lung	BCL6B	TEAD2	WAHR	4,18257786489554
lung	ELF2	NFIC	WAHR	3,45873020280718
lung	BATF	E2F4	WAHR	3,95501601284077
lung	NR3C1	SMAD5	WAHR	3,91956744748227
lung	BCL6B	NR2C2	WAHR	6,00044153635354
lung	FOXN2	STAT3	WAHR	4,56087465414963
lung	TCF12	TCF4	WAHR	3,35715958905784
lung	GTF2I	KLF4	WAHR	3,13742154488685
lung	NR2C2	SP3	WAHR	5,16259216931343
lung	MAX	TCF12	WAHR	3,6670371671124
lung	KLF4	KLF5	WAHR	3,31478436114152
lung	FOXM1	HMGA1	WAHR	4,01670002884269
lung	BATF	HOXA3	WAHR	3,14583376952369
lung	NKX2-8	STAT3	WAHR	3,12299606747425
lung	CTCF	PPARG	WAHR	3,28712248865118
lung	NR2C2	TCF12	WAHR	4,26590989888567
lung	PKNOX2	TBX5	WAHR	4,02646922853491
muscle	HMGA1	HOXC5	FALSCH	3,7724960642224
muscle	GBX1	HMGA1	FALSCH	3,04637897527041
muscle	HMGA1	HOXD3	FALSCH	3,17690251782685
muscle	FOXN2	NFIC	FALSCH	3,20131804807116
muscle	HMGA1	NKX6-3	FALSCH	3,16121037922599
muscle	HMGA1	HOXA4	FALSCH	3,49630197840762
muscle	HMGA1	HOXA6	FALSCH	3,02464940606014
muscle	HMGA1	HOXA5	FALSCH	3,02464940606014
muscle	HMGA1	SHOX2	FALSCH	3,23115769142275
muscle	NR2C2	SMAD4	FALSCH	3,74733690565399
muscle	HMGA1	HOXC6	FALSCH	3,02380568940607
muscle	FOXN2	TCF12	FALSCH	4,39262485276652
muscle	HLX	HMGA1	FALSCH	3,3186539912368
muscle	MXI1	SP2	FALSCH	3,34973786369047
muscle	MYF6	NR3C1	FALSCH	3,30040877671616
muscle	HMGA1	HOXA7	FALSCH	3,25611050844917
muscle	DBP	MAF	FALSCH	7,72370482965843
muscle	ATF6	NFE2L1	FALSCH	3,57084078192452
muscle	FOXN2	NR2C2	FALSCH	6,62502047605713
muscle	FOXM1	HMGA1	FALSCH	3,39823947025124
muscle	HMGA1	HOXD1	FALSCH	4,05846423053242
muscle	BCL6B	NR2C2	FALSCH	5,62546135318364
muscle	BATF	FOXM1	FALSCH	3,33867774019881
muscle	NR2C2	TEAD2	FALSCH	5,64682564899446
muscle	MYF6	SP2	FALSCH	3,79223867622086
muscle	NFIC	THAP1	FALSCH	3,00587778465076
muscle	MYF6	TEAD2	FALSCH	3,15158909060065
muscle	NR2C2	THAP1	FALSCH	3,79195578530433
muscle	HMBOX1	HMGA1	FALSCH	3,03608581768143
muscle	NR2C2	SP3	FALSCH	3,69411815217054
muscle	NR2C2	SMAD5	FALSCH	3,71022288571216
muscle	NR2C2	TFCP2	FALSCH	3,23921850750459
muscle	HMGA1	HOXC11	FALSCH	3,41788633630619
muscle	HMGA1	HOXC10	FALSCH	3,41788633630619
muscle	HMGA1	HOXA3	FALSCH	3,21659159829853
muscle	IRF6	NR2C2	FALSCH	3,45801072842345
muscle	NR2C2	NR3C1	FALSCH	4,62322049227257
muscle	E2F4	HLX	FALSCH	3,04283429565977
muscle	BATF	FOXN2	FALSCH	3,28323625032078
muscle	MYF6	NR2C2	FALSCH	6,56619017510585
muscle	BCL6B	NFIC	FALSCH	3,40427290193201
muscle	NR2C2	TCF3	FALSCH	3,37590493233508
muscle	KLF4	NR2C2	WAHR	5,77036133584555
muscle	NR2C2	SP2	WAHR	4,08943856406713
muscle	MZF1	SP2	WAHR	3,17272110318246
muscle	KLF12	TCF3	WAHR	5,05516164870663
muscle	SMAD5	TEAD2	WAHR	3,20652280819154
muscle	KLF4	MYF6	WAHR	3,63125175474392
muscle	BATF	FOXM1	WAHR	3,67552536090396
muscle	CTCF	MYF6	WAHR	3,0802562902944
muscle	KLF5	NR2C2	WAHR	3,77833709242789
muscle	KLF12	TFCP2	WAHR	3,90419296470001
muscle	BCL6B	SMAD5	WAHR	3,6500409957325
muscle	GTF2I	SP2	WAHR	5,05403569803327
muscle	GTF2I	STAT3	WAHR	3,42309598177217
muscle	SMAD5	SP2	WAHR	3,33315438299011
muscle	BATF	HOXA6	WAHR	3,38673354592857
muscle	BATF	HOXA5	WAHR	3,38673354592857
muscle	NR2C2	SP1	WAHR	4,23442500579215
muscle	NR2C2	SP3	WAHR	4,23442500579215
muscle	IRF3	NR2C2	WAHR	3,15738130254486
muscle	GTF2I	TEAD2	WAHR	3,25655381973763
muscle	SP2	TEAD2	WAHR	5,38262221637752
spleen	HMGA1	NKX2-5	FALSCH	4,16824723101997
spleen	NR2C2	TCF3	FALSCH	3,22377588206797
spleen	FOXO1	HMGA1	FALSCH	4,06501966041223
spleen	FOXN2	NKX2-5	FALSCH	6,38511655779417
spleen	E2F6	NR2C2	FALSCH	4,30727973611627
spleen	HMGA1	HOXB3	FALSCH	3,86130583903837
spleen	NR2C2	ZBTB7A	FALSCH	6,72029242333489
spleen	NR2C2	ZBTB7A	FALSCH	4,42402265021105
spleen	BCL6B	ZBTB7A	FALSCH	4,18205511481001
spleen	E2F6	NR2C2	FALSCH	4,16765002497923
spleen	FOXN2	ZBTB7A	FALSCH	3,75529675343925
spleen	FOXM1	NKX2-5	FALSCH	5,4961662584436
spleen	TFCP2	ZBTB7A	FALSCH	3,17439867598047
spleen	CUX1	NKX2-5	FALSCH	3,55058394161811
spleen	ARID5A	NKX2-5	FALSCH	3,07577483390853
spleen	SP3	ZBTB7A	FALSCH	3,02164426281022
spleen	HMGA1	HOXB4	FALSCH	3,76984871659189
spleen	CUX1	HMGA1	FALSCH	3,13270070026071
spleen	FOXN2	HMGA1	FALSCH	3,32091376173553
spleen	FOXM1	HMGA1	FALSCH	5,33748536530711
spleen	HMBOX1	NKX2-5	FALSCH	3,03763426274101
spleen	DBP	MAF	FALSCH	6,27889158528089
spleen	HOXB4	NKX2-5	FALSCH	4,62926427235258
spleen	HOXB3	NKX2-5	FALSCH	5,01837319016298
spleen	ATF6	NFE2L1	FALSCH	3,11144914557171
spleen	HMGA1	SMAD1	FALSCH	4,09695373766952
spleen	NKX2-5	SMAD1	FALSCH	3,82518497366612
spleen	HMGA1	IRX6	FALSCH	3,46091702511359
spleen	E2F4	HMGA1	FALSCH	3,08032953484433
spleen	NR2C2	SETDB1	FALSCH	3,47795545735869
spleen	DBP	SETDB1	FALSCH	3,63899045595944
spleen	ELF3	NKX2-5	FALSCH	4,14331375166431
spleen	BATF	FOXN2	FALSCH	3,25722961733195
spleen	FOXM1	TCF12	FALSCH	3,22696229791841
spleen	FOXN2	NR2C2	FALSCH	3,87662739019044
spleen	E2F6	SETDB1	FALSCH	4,29737434535835
spleen	E2F6	ZBTB7A	FALSCH	7,94086252949575
spleen	NR2C2	SETDB1	FALSCH	4,88844043414544
spleen	BATF	E2F4	FALSCH	3,89844049487178
spleen	THAP1	ZBTB7A	FALSCH	3,09011505241147
spleen	NR3C1	ZBTB7A	FALSCH	3,9721622810177
spleen	SP2	ZBTB7A	FALSCH	3,47132589194442
spleen	SETDB1	ZBTB7A	FALSCH	5,09026555055223
spleen	FOXJ2	NKX2-5	WAHR	3,27082643720238
spleen	RFX5	TCF12	WAHR	3,21322742319858
spleen	GTF2I	SP2	WAHR	3,70467086184919
spleen	IRX6	NKX2-5	WAHR	4,57360206913104
spleen	BATF	HMGA1	WAHR	4,69807842041931
spleen	NR2C2	TEAD2	WAHR	3,72445303656057
spleen	FOXN2	KLF12	WAHR	3,48994833682069
spleen	E2F4	HMBOX1	WAHR	3,51524575417632
spleen	KLF12	MXI1	WAHR	3,34616523613124
spleen	MXI1	TCF3	WAHR	3,08070412407642
spleen	TEAD2	ZBTB7A	WAHR	4,42868152331956
spleen	MXI1	NR2C2	WAHR	3,27369307356678
spleen	ELF3	HMGA1	WAHR	4,09257927367828
testis	HOXA3	LHX2	FALSCH	3,25073428894173
testis	ATF6	NFE2L1	FALSCH	5,51402859109913
testis	BCL6B	KLF4	FALSCH	5,21830107083993
testis	LHX2	LHX2	FALSCH	3,72879352149251
testis	E2F1	KLF4	FALSCH	4,67429920307042
testis	CTCF	ZIC2	FALSCH	3,15714082630492
testis	SP2	ZIC1	FALSCH	3,8074331152665
testis	HOXC4	LHX2	FALSCH	3,0644921998391
testis	TEAD2	ZIC1	FALSCH	3,92659826346639
testis	TFAP2A	ZIC2	FALSCH	3,11166833226756
testis	EMX2	LHX2	FALSCH	3,33227945979444
testis	BCL6B	ZIC2	FALSCH	3,84418403576037
testis	DLX4	LHX2	FALSCH	3,69598789641864
testis	BCL6B	ZIC1	FALSCH	4,11025041457331
testis	LHX2	LHX6	FALSCH	3,18294938226931
testis	LHX2	VSX1	FALSCH	3,86919999802447
testis	CTCF	ZIC1	FALSCH	3,26461587568842
testis	LHX2	LHX9	FALSCH	3,71082088646906
testis	LHX1	LHX2	FALSCH	3,37695636051555
testis	FOXN2	LHX2	FALSCH	3,81560468365052
testis	ESX1	LHX2	FALSCH	4,31530081647697
testis	SP2	ZIC2	FALSCH	3,33586678168863
testis	KLF4	ZIC1	FALSCH	5,08953014603771
testis	HOXC6	LHX2	FALSCH	3,23701564297009
testis	SP2	ZIC1	FALSCH	3,63476299642941
testis	LBX2	LHX2	FALSCH	3,98590630860705
testis	E2F1	SP2	FALSCH	3,80700067127416
testis	TEAD2	ZIC2	FALSCH	4,30683905972367
testis	ALX3	LHX2	FALSCH	3,90166539637159
testis	LHX2	SHOX2	FALSCH	3,8155535079053
testis	KLF4	ZIC2	FALSCH	3,97211006848279
testis	HOXB3	LHX2	FALSCH	3,68096624515841
testis	ZIC1	ZIC2	FALSCH	3,50295373169875
testis	ZIC1	ZIC1	FALSCH	3,9617168546813
testis	CUX1	LHX2	FALSCH	3,27576114730393
testis	KLF4	TEAD2	WAHR	6,47758005404015
testis	SP2	TEAD2	WAHR	3,40244644051276
testis	KLF4	SP2	WAHR	5,16480955316256
testis	BCL6B	SP2	WAHR	3,25722989213604
testis	FOXO1	SOX5	WAHR	3,42815904940567
testis	KLF4	SP1	WAHR	5,36588128914882
testis	KLF4	KLF4	WAHR	5,69450088762774
testis	ATF2	NFE2L1	WAHR	5,84326602390898
testis	MXI1	TCF12	WAHR	3,77013892146385
